# Supplementary material for: Genomically Hardwired Regulation of Gene Activity Orchestrates Cellular Iron Homeostasis in Arabidopsis
Source: RNA Biol. 2022 Jan 22;19(1):143–61. doi: 10.1080/15476286.2021.2024024 (PMC8786333; doi:10.1080/15476286.2021.2024024)
Supplement: Supplemental Material [file KRNB_A_2024024_SM2692.zip]

Archive with 4 entries (3 files):
- supplementary/
- supplementary/downloadFromZipFile.pdf
- supplementary/Supplmentary tables.xlsx
- supplementary/Supplmentary tables_revised.xlsx
